# Supplementary material for: Unraveling the Impact of miR-146a in Pulmonary Arterial Hypertension Pathophysiology and Right Ventricular Function
Source: Int J Mol Sci. 2024 Jul 24;25(15):8054. doi: 10.3390/ijms25158054 (PMC11311781; doi:10.3390/ijms25158054)
Supplement: Supplementary file 1 [file ijms-25-08054-s001.zip]

Archive with 1 entries (1 files):
- ijms-3095897-supplementary.pdf
